# Supplementary material for: Analysis of the Function of the Lymphocytic Choriomeningitis Virus S Segment Untranslated Region on Growth Capacity In Vitro and on Virulence In Vivo
Source: Viruses. 2020 Aug 16;12(8):896. doi: 10.3390/v12080896 (PMC7474432; doi:10.3390/v12080896)
Supplement: Supplementary file 1 [file viruses-12-00896-s001.zip]

Archive with 9 entries (8 files):
- Figure S1.pdf
- __MACOSX/
- __MACOSX/._Figure S1.pdf
- Figure S2.pdf
- __MACOSX/._Figure S2.pdf
- Figure S3.pdf
- __MACOSX/._Figure S3.pdf
- Figure S4.pdf
- __MACOSX/._Figure S4.pdf
